# Supplementary material for: DICE: fast and accurate distance-based reconstruction of single-cell copy number phylogenies
Source: Life Sci Alliance. 2024 Dec 12;8(3):e202402923. doi: 10.26508/lsa.202402923 (PMC11638338; doi:10.26508/lsa.202402923)
Supplement: Supplementary file 1 [file LSA-2024-02923_TableS1.xlsx]

## Sheet: Sheet1
Dataset	Boundary Error	Jitter Error	Precision	Recall
default low	0.02	0.1	0.70969	0.76147
default high	0.04	0.1	0.6516	0.66836
A1	0.02	0.05	0.80277	0.76819
A2	0.04	0.05	0.73031	0.66376
A3	0.06	0.05	0.67244	0.58627
A4	0.08	0.05	0.63805	0.54182
A5	0.1	0.05	0.61935	0.50606
A6	0.15	0.05	0.55679	0.43148
B1	0.02	0.15	0.57296	0.76853
B2	0.04	0.15	0.50085	0.66409
B3	0.06	0.15	0.45283	0.59533
B4	0.08	0.15	0.4338	0.55597
B5	0.1	0.15	0.40798	0.51723
B6	0.15	0.15	0.35045	0.45255
